# Supplementary material for: Is Ergothioneine an Important Source of Plasma Trimethylamine N-Oxide in Humans?
Source: Antioxidants (Basel). 2026 Jun 29;15(7):819. doi: 10.3390/antiox15070819 (PMC13405746; doi:10.3390/antiox15070819)
Supplement: Supplementary file 1 [file antioxidants-15-00819-s001.zip]

Archive with 1 entries (1 files):
- antioxidants-4319258-supplementary.pdf
